# Supplementary material for: Characteristics and influencing factors of 11C-CFT PET imaging in patients with early and late onset Parkinson’s disease
Source: Front Neurol. 2023 Jul 6;14:1195577. doi: 10.3389/fneur.2023.1195577 (PMC10359041; doi:10.3389/fneur.2023.1195577)
Supplement: Supplementary file 1 [file Table_1.XLSX]

## Sheet: Sheet1
gender	age of onset	disease duration	UPDRS Ⅲ score	total UPDRS score	H-Y stage	tremor score	PIGD score	rigidity score	bradykinesia score	education/year	MoCA score	Caudate nucleus	Anterior putamen	Posterior putamen
female	68	1	88	88	3	12	10	15	66	0	8	1.27778	1.52393	1.44717
male	67	6	25	25	2	2	6	8	23	16	24	1.18717	0.721925	0.497326
male	69	3	15	15	2	0	5	3	15	16	25	1.70853	1.51212	0.922123
female	32	5	7	7	1	2	1	1	5	9	26	2.26809	2.29441	1.4657
male	67	4	19	19	1.5	7	2	5	12	12	25	0.96895	0.842143	0.371889
male	41	4	20	20	1	6	3	1	16	12	24	1.93529	1.14531	0.773895
female	61	5	16	16	2	15	3	0	10	12	26	1.36548	1.34094	0.362013
male	50	4	56	56	2	19	6	2	39	6	21	2.18795	2.52289	2.64096
male	57	9	51	51	3	2	14	8	39	15	21	0.558307	0.345185	0.230053
female	64	5	29	29	1.5	7	4	2	23	15	27	1.56155	1.38642	1.03173
female	45	2	12	12	1	4	2	2	10	15	18	2.04907	2.19304	0.931647
male	57	2	18	18	1	3	0	3	17	16	28	1.05556	0.85	0.130556
male	36	22	9	9	2	10	1	0	2	16	29	1.80345	1.60183	0.949717
female	48	9	23	23	1.5	6	3	2	14	15	24	1.32201	1.30394	0.588727
female	57	11	48	48	2	6	8	2	43	9	18	0.983522	0.644246	0.482172
male	64	4	37	37	2	9	1	0	20	9	24	1.04362	0.990667	0.570857
male	71	3	35	35	2	6	6	4	24	6	21	0.815508	0.680481	0.294118
female	53	10	25	25	2	10	2	4	21	12	22	1.43437	0.451074	0.367542
female	71	2	8	8	1	1	2	0	11	6	17	1.50817	1.31683	1.24514
male	55	3	13	13	1	7	5	0	20	9	24	1.42053	1.25316	0.663347
male	40	7	16	16	2	0	2	6	9	16	28	0.895397	0.797071	0.466527
female	48	2	16	16	1	10	0	0	14	12	25	2.16527	1.83333	1.28431
male	29	14	13	13	2	0	10	0	9	9	26	0.829685	0.616279	0.295942
male	50	7	70	70	3	15	10	8	54	9	18	1.96186	1.60755	0.671308
female	61	6	29	29	2.5	4	6	6	22	12	19	0.956545	0.705529	0.479244
female	57	6	30	30	2	8	4	3	22	6	21	1.8199	1.894	1.65468
male	36	6	41	41	2	10	3	8	27	9	30	1.17686	0.859714	0.414429
female	62	5	21	21	2.5	0	7	6	20	9	26	2.04087	1.84572	0.706681
female	71	2	25	25	1	6	3	1	25	15	19	1.63337	1.80402	0.618397
female	49	3	24	24	1	11	1	4	14	6	24	1.1194	0.742714	0.388906
male	46	2	21	21	1	6	2	7	10	9	28	1.92477	1.59811	0.999027
male	72	2	49	49	3	15	7	6	29	12	18	1.08787	1.3105	1.27425
female	58	2	21	21	1	7	3	2	18	12	24	1.67214	1.37246	0.72144
female	63	2	27	27	2	9	2	3	18	15	20	2.28692	2.06052	1.53338
male	41	2	25	25	1	3	2	7	13	12	18	2.34506	1.75994	0.764235
male	44	3	11	11	1	6	0	1	5	16	28	1.77327	1.7327	1.1599
male	62	3	38	38	2	12	6	3	37	9	13	0.950342	0.910959	0.496575
female	51	4	14	14	1	7	4	0	11	15	23	0.939049	0.726055	0.691896
female	44	2	17	17	1	2	3	2	12	16	27	2.32094	1.72505	0.992172
female	48	1	17	17	1.5	1	3	2	15	9	22	1.44272	1.34128	0.781412
female	70	6	37	37	2	17	2	6	21	12	27	1.11384	0.918411	0.35754
female	49	9	26	26	2	15	2	2	15	15	27	1.13919	0.98206	0.534333
male	65	7	47	47	3	10	11	6	31	12	23	0.5	0.404415	0.280754
female	60	4	42	42	2	17	4	4	27	9	18	1.31206	1.41371	0.440898
male	71	7	22	22	2.5	3	5	4	20	16	20	1.02058	0.952675	0.444444
female	63	5	19	19	2	2	2	5	13	6	21	1.85124	1.59134	0.728547
female	61	8	55	55	2	15	6	4	44	6	17	0.864046	0.835696	0.458119
female	54	3	24	24	1	0	2	7	18	16	29	1.71752	1.89879	0.983384
male	66	4	31	31	2	16	2	3	17	15	23	1.77804	1.86207	0.79205
female	58	14	87	87	4	17	17	12	65	9	18	0.836751	0.641693	0.227787
female	44	4	22	22	2	0	4	3	23	9	27	1.60365	1.50718	0.65484
male	65	8	32	32	2	5	16	5	30	16	23	1.3054	1.09812	0.534164
female	58	4	52	52	2.5	7	4	9	42	6	15	0.678254	0.429683	0.269206
male	25	6	20	20	2	13	0	0	14	9	26	1.2375	1.15094	0.545519
male	74	3	28	28	2	14	2	4	12	15	23	1.59253	1.32883	0.609743
female	60	4	4	4	1	0	0	2	0	9	22	1.42782	1.48719	0.800931
male	26	13	25	25	2	11	0	3	15	15	28	1.82465	1.45198	0.603201
female	60	2	30	30	1.5	7	5	2	25	12	22	1.4362	1.07027	0.635119
female	38	6	30	30	2.5	8	5	5	20	9	24	2.22615	2.16422	0.832806
male	68	3	20	20	1.5	9	3	2	11	12	26	0.995095	0.842643	0.370436
male	54	2	14	14	1	5	3	2	12	9	26	1.16506	1.46625	0.764545
male	65	4	13	13	2	6	1	1	12	16	25	1.17092	0.808842	0.773039
female	63	5	14	14	2	0	3	0	18	12	16	1.13168	1.25976	0.523801
female	63	2	15	15	1	5	2	2	7	0	10	1.47408	1.60469	1.56955
female	63	12	76	76	3	16	16	6	61	6	15	1.19186	0.727414	0.2863
male	72	2	56	56	2	15	7	7	38	6	13	1.19589	0.84347	0.530411
male	59	2	55	55	2	13	5	9	44	9	21	0.887324	0.552426	0.13302
female	63	3	29	29	2	8	3	8	17	15	21	1.61184	1.42596	0.99906
male	55	6	37	37	2	13	0	6	24	12	27	0.829247	0.285464	0.376532
female	64	2	16	16	1	8	0	3	4	16	25	1.16141	1.1469	0.549626
female	56	5	16	16	1.5	13	1	1	9	16	28	2.36572	1.80551	0.632149
female	59	2	40	40	1	12	4	6	26	6	4	1.74772	1.26529	0.868113
female	51	8	29	29	2	0	3	4	32	9	27	1.11844	0.838208	0.409044
male	69	1.5	25	25	1	12	0	5	12	12	25	1.21395	1.07132	0.548973
female	43	16	56	56	2	25	4	7	32	9	16	2.5315	2.41677	2.87276
female	55	2	40	40	1	6	5	10	25	9	18	1.31474	0.766434	0.756308
female	67	7	107	107	3	31	20	8	73	12	20	1.17241	1.19909	0.478221
male	62	3	22	22	1	9	0	5	12	9	22	1.26448	1.02191	0.550861
male	51	4	33	33	2	1	2	9	23	6	21	1.10202	0.623352	0.394292
female	63	5	26	26	2	17	1	0	11	12	16	2.1026	1.9488	2.1924
female	51	2	87	87	3	10	15	20	76	6	11	1.82576	0.665772	0.467176
female	46	2	25	25	1	5	3	3	27	9	26	1.60153	1.15703	0.453515
male	66	2	18	18	1	3	3	4	14	16	23	0.976694	0.798081	0.784763
male	58	1	21	21	1	9	0	4	13	12	26	1.25163	1.43305	1.10736
female	73	4	23	23	2	10	2	5	10	12	25	1.32016	1.14581	0.35483
female	69	4	65	65	3	9	8	16	42	6	15	0.73865	0.609683	0.333467
female	59	7	63	63	3	16	12	0	55	9	18	1.43074	1.21807	0.552243
male	69	2	79	79	3	15	13	10	64	9	17	1.46589	1.25331	0.635438
male	57	3	40	40	2	11	3	8	31	9	21	0.961203	0.53191	0.11685
female	61	3	23	23	2	11	2	0	18	12	24	1.61554	1.55054	0.538446
female	57	2	16	16	1	3	8	1	32	6	27	1.5178	1.31607	0.638619
female	45	1	19	19	2	0	3	2	19	15	26	2.06619	1.22581	0.900802
female	71	2	21	21	1.5	3	3	2	15	15	21	1.35057	1.13469	0.61789
male	56	15	27	27	2.5	5	9	6	19	9	17	1.34925	0.751618	0.321357
female	50	8	50	50	3	3	7	7	43	6	16	1.6262	0.876947	0.365593
female	53	2	23	23	2	11	1	2	9	6	13	1.80389	2.04929	1.59286
female	52	7	22	22	2	6	0	7	16	9	22	0.787387	0.45177	0.0547363
female	46	1	24	24	1	4	4	4	21	9	27	1.02173	1.25143	0.553737
female	55	3	9	9	1.5	2	1	1	9	15	26	1.75034	1.26607	0.893126
male	75	0.5	18	18	3	2	7	2	14	16	17	1.35637	1.58303	1.15833
male	61	1	33	33	2	8	5	2	34	16	13	1.27154	0.81717	0.336407
female	68	9	80	80	3	13	20	10	63	9	11	0.986576	0.685276	0.486469
male	57	1.5	18	18	1	9	2	1	10	9	22	1.37641	1.44103	0.733333
female	69	3	40	40	1	15	2	5	24	19	25	1.09104	1.32686	0.668442
male	74	4	13	13	2	5	1	1	10	16	24	1.00747	1.02262	0.586323
male	63	1	18	18	1	0	0	3	19	16	26	1.19123	0.781785	0.478679
female	70	2	34	34	2	9	3	3	27	9	11	1.11548	1.52788	1.54479
male	61	4	55	55	3	19	5	10	40	9	22	1.44477	1.32673	0.608569
female	28	12	90	90	3	21	8	14	61	9	25	1.19336	0.702491	0.513642
female	31	8	21	21	2.5	0	10	0	26	16	24	2.40175	1.0566	0.707547
male	69	11	42	42	2	13	2	4	30	16	25	0.635942	0.810378	0.253744
male	60	3	17	17	2	6	0	0	16	12	22	1.47282	1.19893	0.694564
female	76	0.5	14	14	1	2	3	2	8	9	17	1.63741	1.596	0.855288
